# Supplementary material for: Exploring the Core Attributes of Quality of Life Among Low-Income Terminal Cancer Patients in China: A Network Analysis
Source: Healthcare (Basel). 2025 Jun 26;13(13):1521. doi: 10.3390/healthcare13131521 (PMC12249182; doi:10.3390/healthcare13131521)
Supplement: Supplementary file 1 [file healthcare-13-01521-s001.zip]

Archive with 8 entries (8 files):
- Supplementary Figure S1.jpg
- Supplementary Figure S10 S11 S12.pdf
- Supplementary Figure S2 & FigureS3.pdf
- Supplementary Figure S4 S5 S6.pdf
- Supplementary Figure S7 S8 S9.pdf
- Supplementary Table S1.pdf
- Supplementary Table S2.pdf
- Supplementary Table S3.pdf
